# Supplementary material for: Effects of hydroquinone-containing creams on capillary glycemia before and after serial hand washings in Africans
Source: PLoS One. 2018 Aug 28;13(8):e0202271. doi: 10.1371/journal.pone.0202271 (PMC6112636; doi:10.1371/journal.pone.0202271)
Supplement: S1 Dataset — (XLSX) [file pone.0202271.s001.xlsx]

## Sheet: Sheet1
RECSTATUS	Residence	Employmentstatus	Gender	Weightkg	heightm	Presenceofdiabetes	IfDiabeticwhattype	MaritalStatus	AccuCheckActivemgdl	OnetouchUltramgdl	AccuCheckActivemgdl1	OnetouchUltramgdl1	AccuCheckActivemgdl2	OnetouchUltramgdl11	AccuCheckActivemgdl21	OnetouchUltramgdl111	AccuCheckActivemgdl211	OnetouchUltramgdl1111	AccuCheckActivemgdl2111	OnetouchUltramgdl11111	AccuCheckActivemgdl21111	OnetouchUltramgdl111111
1	muyuka	2 = unemployed	2 = female	50	1.49	1	2 = type 2	1 = married	248	238	260	318	238	297	240	283	238	284	238	250	235	239
1	soppo	2 = unemployed	1 = male	69	1.59	0		1 = married	90	74	93	85	79	77	94	108	94	77	93	76	91	73
1	soppo	2 = unemployed	2 = female	63	1.62	1	2 = type 2	1 = married	106	99	108	119	105	104	110	124	115	98	112	98	107	97
1	soppo	1 = employed	1 = male	59	1.6	0		1 = married	94	89	180	192	189	211	192	214	171	162	102	100	99	92
1	mile 17	1 = employed	2 = female	116	1.68	0		1 = married	89	76	84	91	89	87	88	97	86	90	86	81	84	79
1	great soppo	2 = unemployed	2 = female	84	1.56	1	2 = type 2	1 = married	314	288	313	349	305	357	324	319	314	296	310	289	312	280
1	tiko	2 = unemployed	1 = male	74	1.66	0		1 = married	95	93	90	100	84	104	90	110	90	87	89	87	89	86
1	bonduma	1 = employed	2 = female	75	1.69	0		1 = married	92	93	111	123	120	132	145	150	100	112	96	102	90	96
1	bonduma	2 = unemployed	1 = male	64	1.65	1	2 = type 2	1 = married	235	297	285	358	292	305	302	273	277	265	255	255	230	258
1	bakweri town	2 = unemployed	2 = female	60	1.56	1	2 = type 2	1 = married	150	185	170	182	166	181	181	185	161	181	158	180	152	183
1	bonduma	2 = unemployed	1 = male	104	1.65	1	2 = type 2	1 = married	302	277	289	236	306	279	305	285	324	279	305	275	300	275
1	bomaka	2 = unemployed	2 = female	86	1.54	0		2 = unmarried	79	91	89	110	95	139	95	114	91	96	86	83	86	79
1	mundemba	1 = employed	1 = male	50	1.57	1	1 = type 1	1 = married	258	268	246	260	257	261	275	290	255	238	245	245	250	240
1	molyko	3 = student	2 = female	98	1.64	0		2 = unmarried	69	73	134	189	140	189	211	198	100	180	68	100	66	70
1	sand pit	3 = student	2 = female	45	1.42	0		1 = married	78	107	92	95	89	157	88	254	87	128	84	89	90	79
1	muea	2 = unemployed	1 = male	59	1.71	1	1 = type 1	2 = unmarried	98	96	99	106	108	134	133	173	102	150	100	130	95	99
1	buea town	2 = unemployed	1 = male	68	1.69	1	2 = type 2	2 = unmarried	243	228	253	249	295	330	239	275	239	294	229	284	220	284
1	yoke	1 = employed	1 = male	70	1.65	0		2 = unmarried	77	89	91	73	82	80	86	130	89	92	85	64	90	67
1	mile 16	2 = unemployed	1 = male	58	1.61	1	2 = type 2	3 = others ( divorce, widowed)	146	188	148	175	149	225	175	225	150	190	145	175	134	165
1	campaign street	2 = unemployed	2 = female	85	1.56	1	2 = type 2	1 = married	319	293	318	354	310	362	329	324	319	301	315	294	317	285
1	soppo	1 = employed	2 = female	69	1.59	1	2 = type 2	1 = married	210	200	415	372	400	392	510	498	312	402	205	215	209	199
1	great soppo	1 = employed	2 = female	85	1.59	1	2 = type 2	1 = married	96	121	106	119	101	110	102	126	103	104	100	110	94	103
1	mile 16	2 = unemployed	1 = male	57	1.7	1	1 = type 1	2 = unmarried	103	101	104	111	113	141	138	178	107	155	105	135	100	104
1	muyuka	1 = employed	1 = male	68	1.68	0		2 = unmarried	72	100	87	189	75	80	97	588	86	110	84	105	72	80
1	great soppo	1 = employed	2 = female	68	1.6	1	2 = type 2	1 = married	226	216	227	225	225	300	228	335	216	230	218	220	216	216
1	bonduma	1 = employed	2 = female	86.4	1.56	0		1 = married	86	75	89	77	92	85	90	88	90	66	82	65	82	65
1	molyko	3 = student	2 = female	65	1.61	0		2 = unmarried	71	69	119	182	121	170	132	194	100	112	84	71	70	71
1	mamfe	1 = employed	2 = female	61	1.53	1	2 = type 2	1 = married	115	148	127	157	135	144	132	157	132	142	120	145	113	140
1	soppo	1 = employed	2 = female	94	1.7	0		1 = married	99	102	105	269	102	116	108	121	96	126	99	115	95	100
1	molyko	3 = student	1 = male	75	1.78	0		2 = unmarried	77	82	97	115	107	120	119	119	100	105	82	93	76	80
1	bomaka	3 = student	1 = male	74	1.77	0		2 = unmarried	79	77	98	101	99	112	115	124	101	99	82	79	80	74
1	molyko	2 = unemployed	1 = male	72	1.63	0		2 = unmarried	105	99	135	105	115	103	145	115	110	100	110	98	104	95
1	molyko	3 = student	1 = male	70	1.78	0		2 = unmarried	75	80	98	95	100	97	120	110	100	95	90	90	72	79
1	muyuka	2 = unemployed	2 = female	79	1.6	0		1 = married	108	110	135	231	105	125	110	108	102	108	102	108	100	101
1	muea	2 = unemployed	2 = female	54	1.65	1	2 = type 2	1 = married	256	247	273	247	258	297	267	253	257	245	260	247	255	245
1	limbe	2 = unemployed	2 = female	89	1.62	0		3 = others ( divorce, widowed)	109	100	121	212	129	220	215	218	100	152	102	100	99	98
1	molyko	3 = student	1 = male	65	1.67	0		2 = unmarried	85	87	99	115	105	112	135	120	110	112	101	105	89	85
1	bomaka	3 = student	1 = male	85	1.55	1	1 = type 1	2 = unmarried	247	252	273	268	268	296	285	315	253	292	250	280	245	260
1	sand pit	2 = unemployed	2 = female	63	1.64	1	2 = type 2	1 = married	230	292	280	353	287	300	297	268	272	260	250	250	225	253
1	bomaka	3 = student	1 = male	70	1.78	0		2 = unmarried	52	59	211	196	220	199	234	198	180	96	80	54	60	54
1	great soppo	2 = unemployed	1 = male	102	1.64	1	2 = type 2	1 = married	297	272	284	231	301	274	300	280	319	272	300	270	295	270
1	yoke	1 = employed	2 = female	94	1.72	0		1 = married	94	97	100	264	97	111	103	116	91	121	94	110	90	95
1	mile 14	2 = unemployed	2 = female	75	1.7	0		1 = married	79	92	81	96	84	98	82	83	80	83	75	80	73	79
1	buea town	2 = unemployed	1 = male	75	1.67	0		1 = married	85	83	80	90	74	94	80	100	80	77	79	77	79	76
1	molyko	3 = student	2 = female	93	1.69	0		2 = unmarried	81	84	92	115	99	119	98	135	90	117	84	100	82	89
1	buea town	2 = unemployed	1 = male	65	1.64	1	2 = type 2	1 = married	248	233	258	254	300	335	244	275	239	292	234	280	225	220
1	bonduma	1 = employed	1 = male	72	1.77	0		2 = unmarried	79	86	92	86	91	214	93	160	90	85	89	81	86	85
1	bamenda	2 = unemployed	2 = female	67	1.73	0		1 = married	77	82	193	197	199	180	221	202	170	132	89	80	80	84
1	soppo	1 = employed	2 = female	96	1.73	0		1 = married	89	92	95	259	92	106	98	111	86	116	89	105	85	90
1	molyko	2 = unemployed	1 = male	75	1.8	0		1 = married	100	84	103	95	89	87	104	118	104	87	103	86	101	83
1	molyko	3 = student	2 = female	101	1.69	0		2 = unmarried	92	89	129	132	130	140	149	185	111	121	98	100	90	90
1	soppo	1 = employed	1 = male	70	1.66	0		2 = unmarried	82	94	96	78	87	85	91	135	94	97	90	69	95	72
1	bokwango	2 = unemployed	2 = female	128	1.65	0		1 = married	77	94	86	101	89	103	87	88	85	88	80	85	78	84
1	bongo square	1 = employed	1 = male	69	1.61	1	2 = type 2	1 = married	231	221	232	230	230	305	233	340	221	235	223	225	221	221
1	small soppo	1 = employed	1 = male	85	1.6	1	2 = type 2	1 = married	101	126	111	124	106	115	107	131	108	109	105	115	99	108
1	soppo	2 = unemployed	1 = male	75.6	1.59	1	2 = type 2	1 = married	88	97	82	106	89	115	94	275	87	121	87	110	85	99
1	mile 18	1 = employed	2 = female	130	1.68	0		2 = unmarried	82	99	91	106	94	108	92	93	90	93	85	90	83	89
1	kumba	2 = unemployed	2 = female	79	1.6	0		1 = married	113	115	140	236	110	130	115	113	107	112	107	112	105	106
1	bomaka	1 = employed	1 = male	68	1.65	0		2 = unmarried	77	100	92	194	80	85	102	593	91	115	89	110	77	85
1	buea town	2 = unemployed	2 = female	62	1.51	1	2 = type 2	1 = married	120	153	132	162	140	149	137	162	137	147	125	150	118	145
1	mile 17	2 = unemployed	2 = female	60	1.55	1	2 = type 2	1 = married	155	190	175	187	171	186	186	190	166	186	163	185	157	182
1	ekondo titi	2 = unemployed	2 = female	69	1.65	1	2 = type 2	1 = married	447	404	560	580	585	587	590	600	560	585	490	520	450	400
1	check point	2 = unemployed	2 = female	64	1.64	1	2 = type 2	1 = married	111	104	113	124	110	109	115	129	120	103	118	103	110	100
1	sosoliso	2 = unemployed	2 = female	86.5	1.53	0		2 = unmarried	74	86	84	105	90	134	90	109	86	91	81	77	81	74
1	tiko	3 = student	2 = female	73	1.59	0		2 = unmarried	76	77	79	95	76	85	79	85	75	80	75	80	72	74
1	bokwango	2 = unemployed	1 = male	68	1.63	1	2 = type 2	1 = married	191	199	213	214	210	200	281	210	180	191	181	190	180	190
1	sosoliso	1 = employed	2 = female	45.5	1.44	0		1 = married	73	102	87	90	84	152	83	249	82	123	79	86	85	74
1	molyko	3 = student	2 = female	63	1.59	0		2 = unmarried	69	71	83	99	89	101	112	118	90	100	72	83	70	78
1	molyko	2 = unemployed	1 = male	74	1.65	0		1 = married	90	88	85	95	79	99	85	105	85	82	84	82	84	81
1	yoke	2 = unemployed	2 = female	69	1.64	1	2 = type 2	1 = married	452	409	565	585	590	592	595	605	565	590	495	525	455	405
1	muyuka	2 = unemployed	1 = male	55	1.51	1	2 = type 2	1 = married	253	243	265	323	243	303	245	298	243	289	243	255	240	244
1	bomaka	1 = employed	1 = male	74	1.81	0		2 = unmarried	101	109	189	216	192	220	210	235	100	180	101	111	97	105
1	limbe	2 = unemployed	2 = female	79	1.61	0		1 = married	103	105	130	226	100	120	105	103	97	103	97	103	95	96
1	great soppo	2 = unemployed	2 = female	104	1.54	0		2 = unmarried	95	103	97	112	103	238	106	192	105	128	97	103	90	100
1	muea	2 = unemployed	1 = male	66	1.66	1	2 = type 2	1 = married	100	122	150	160	152	178	152	188	120	170	110	170	105	129
1	buea town	1 = employed	1 = male	71	1.71	1	2 = type 2	1 = married	190	196	285	299	210	289	315	305	200	270	192	199	185	190
1	bakweri town	3 = student	2 = female	68	1.57	0		2 = unmarried	102	100	184	122	170	131	182	149	147	118	110	101	107	103
1	molyko	3 = student	1 = male	75	1.8	0		2 = unmarried	90	101	130	120	140	125	195	135	125	119	110	115	91	105
1	tiko	3 = student	2 = female	62	1.54	0		2 = unmarried	91	97	99	115	94	121	118	122	101	113	91	98	89	99
1	molyko	1 = employed	1 = male	72	177	0		2 = unmarried	84	91	97	106	95	214	98	165	95	90	94	85	91	82
1	mua	2 = unemployed	2 = female	104	1.6	0		3 = others ( divorce, widowed)	100	108	102	117	108	243	111	197	110	133	103	108	95	105
1	muea	2 = unemployed	1 = male	65	1.67	1	2 = type 2	1 = married	95	117	97	78	99	90	99	110	98	94	98	94	94	92
1	mutengene	3 = student	1 = male	74	1.6	0		2 = unmarried	81	82	84	100	81	90	84	90	80	85	80	85	77	79
1	molyko	3 = student	2 = female	111	1.63	0		2 = unmarried	102	100	121	107	124	109	122	96	120	94	105	91	103	90
1	soppo	2 = unemployed	1 = male	76	1.61	1	2 = type 2	1 = married	93	102	87	111	94	120	99	280	92	126	92	115	90	104
1	clerk's quater	2 = unemployed	1 = male	56.5	1.6	1	2 = type 2	2 = unmarried	141	183	143	170	144	220	170	220	145	185	140	170	139	160
1	kumba	1 = employed	2 = female	50	1.56	1	2 = type 2	1 = married	253	263	241	255	252	256	270	285	250	233	240	276	245	260
1	bakweri town	1 = employed	2 = female	86	1.5	0		1 = married	91	80	94	82	97	90	95	93	95	71	87	70	87	70
1	buea town	1 = employed	2 = female	115	1.69	1	2 = type 2	1 = married	132	140	139	140	120	149	197	180	131	151	130	140	129	140
1	clerk's quater	3 = student	1 = male	86	1.56	1	1 = type 1	2 = unmarried	253	257	278	273	273	301	290	320	258	297	255	285	250	260
1	molyko	3 = student	2 = female	65	1.63	0		2 = unmarried	76	89	88	98	89	104	99	110	85	91	74	89	73	89
1	muea	2 = unemployed	2 = female	54	1.66	1	2 = type 2	1 = married	261	252	278	252	263	302	272	258	262	250	265	252	260	250
1	muea	2 = unemployed	1 = male	68	1.62	0		2 = unmarried	50	51	190	210	191	200	212	225	100	103	62	54	53	54
1	mutengene	3 = student	1 = male	79	1.79	0		2 = unmarried	80	80	193	187	189	192	199	194	121	114	93	91	82	84
1	bamenda	3 = student	1 = male	79	1.69	0		2 = unmarried	91	99	315	189	300	190	219	198	212	120	119	100	94	98
